# Supplementary material for: Characterization and Valorization of ‘Sulmona Red Garlic’ Peels and Small Bulbs
Source: Antioxidants (Basel). 2022 Oct 22;11(11):2088. doi: 10.3390/antiox11112088 (PMC9686930; doi:10.3390/antiox11112088)
Supplement: Supplementary file 1 [file antioxidants-11-02088-s001.zip]

Archive with 1 entries (1 files):
- antioxidants-1958246-supplementary.pdf
